# Supplementary material for: Blodgett's (1919) “Ship camouflage” 105 years on: A misperception of dazzle perception revealed and redressed
Source: Iperception. 2025 Mar 14;16(2):20416695241312316. doi: 10.1177/20416695241312316 (PMC11909666; doi:10.1177/20416695241312316)
Supplement: sj-xlsx-7-ipe-10.1177_20416695241312316 - Supplemental material for Blodgett's (1919) “Ship camouflage” 105 years on: A misperception of dazzle perception revealed and redressed [file sj-xlsx-7-ipe-10.1177_20416695241312316.xlsx]

## Sheet: Sheet1
These tables are transcribed from Blodgett (1919), + additional analysis					Error entries are absolute differences between actual and estimated					Main entries (Actual & Est, for estimated) are angles/directions							Blodg av report = is the average reported by Blodgett (1919) in his tables
Errors (>90 deg) identified in orange					For each skyscape (Clear, Hazy, Storm, Cliffs) there were two trials (observations) per participant. The results for Observers 3-6 are combined.												Blodge dash = the average reported by Blodegtt (1919) including assumed values of 0 for two neutral background condisions and given by the dashed line in his graphs. These values are irrelevant to the analysis of Meese & Strong.
Bold entries are Blodgett's mistakes
		Control experiment			Design 1												Design 1	Blodegtt			Design 2												Design 2	Blodegtt			Design 3												Design 3
		Errors in perceived angle			Obs 1			Obs 2			Obs 3-6			Obs 1 Av er	Obs 2 Av er	Obs 3 Av er	Average	Average	Weighted Av		Obs 1			Obs 2			Obs 3-6			Obs 1 Av er	Obs 2 Av er	Obs 3 Av er	Average	Average	Weighted Av		Obs 1			Obs 2			Obs 3-6			Obs 1 Av er	Obs 2 Av er	Obs 3 Av er	Average
		Black ship	Gray ship		Actual	Est	Error	Actual	Est	Error	Actual	Est	Error								Actual	Est	Error	Actual	Est	Error	Actual	Est	Error								Actual	Est	Error	Actual	Est	Error	Actual	Est	Error
	Clear	2	2		140	110	30	64	280	216	50	64	14	80	80	23	61	38	42		232	300	68	292	294	2	302	322	20	80.5	2	40.5	41	61	40.75		46	126	80	57	56	1	60	120	60	41.5	24.5	30	32
					60	190	130	52	68	16	122	90	32								225	318	93				235	296	61								49	52	3	118	70	48	130	130	0
	Hazy	8	4		135	122	13	54	44	10	52	120	68	27.5	41	89	52.5	53.5	70.75		300	244	56	296	230	66	300	130	170	32	63	125	73.3333	73	99.1667		112	118	6	112	90	22	120	135	15	17	11	45.5	24.5
					58	110	42	128	56	72	130	240	110								238	246	8	230	290	60	230	310	80								58	30	28	60	60	0	50	126	76
	Storm	5	3		112	62	50	128	72	56	135	42	93	32.5	35	47.5	38.3333	73	42.9167		314	298	16	234	292	58	302	286	16	28	35	98	53.6667	53.6	75.8333		120	70	50	60	58	2	128	54	74	30	27	40	32.3333
					75	60	15	58	72	14	52	50	2								250	290	40	312	300	12	242	62	180								140	150	10	176	54	52	64	58	6
	Cliffs	3	7		112	66	46	46	110	64	51	52	1	46	62	5.5	37.8333	38	21.6667		292	300	8	242	280	38	240	124	116	12	30	61.5	34.5	34.5	48		110	60	50	120	76	44	56	150	94	55	26	52	44.3333
					112	66	46	126	66	60	126	136	10								242	258	16	308	286	22	303	310	7								120	60	60	52	60	8	130	120	10
																	Blodg av report	50															Blodg av report	54															Blodg av report
																	Blodg dash	36															Blodg dash	37															Blodg dash
																Calc:	47.4167	50.625	44.3333													Calc:	50.625	55.525	65.9375													Calc:	33.2917
																Av in 2 zeros for black and white	31.6111	33.75	29.5556													Av in 2 zeros for black and white	33.75	37.0167	43.9583													Av in 2 zeros for black and white	22.1944
					Design 7												Design 7	Blodegtt			Design 8												Design 8	Blodegtt			Design 9												Design 9
					Obs 1			Obs 2			Obs 3-6			Obs 1 Av er	Obs 2 Av er	Obs 3 Av er	Average	Average	Weighted Av		Obs 1			Obs 2			Obs 3-6			Obs 1 Av er	Obs 2 Av er	Obs 3 Av er	Average	Average	Weighted Av		Obs 1			Obs 2			Obs 3-6			Obs 1 Av er	Obs 2 Av er	Obs 3 Av er	Average
					Actual	Est	Error	Actual	Est	Error	Actual	Est	Error								Actual	Est	Error	Actual	Est	Error	Actual	Est	Error								Actual	Est	Error	Actual	Est	Error	Actual	Est	Error
	Clear				230	252	22	232	260	52	303	302	1	13	32.5	10.5	18.6667	17.5	14.5833		238	108	130	235	240	15	230	224	6	67	37.5	18	40.8333	40.8	29.4167		222	30	168	294	284	10	236	232	4	86	9.5	15	36.8333
					216	220	4	307	294	13	130	150	20								294	298	4	226	286	60	310	280	30								236	240	4	238	247	9	248	222	26
	Hazy				312	240	72	308	314	6	232	240	8	37	32	5	24.6667	25	14.8333		230	248	18	242	282	40	310	300	10	50	29	7	28.6667	29.6	17.8333		220	62	168	226	310	84	240	280	40	91	49	28	56
					238	240	2	232	290	58	306	308	2								230	312	82	224	242	18	238	242	4								308	294	14	304	290	14	310	294	16
	Storm				242	60	178	300	260	40	305	350	45	89	38	28.5	51.8333	62	40.1667		230	310	80	301	292	9	305	250	55	40	13.5	82.5	45.3333	56.4	63.9167		306	298	8	240	260	20	246	214	132	33	16	69	39.3333
					314	314	0	306	270	36	232	220	12								130	130	0	232	250	18	128	238	110								230	288	58	300	288	12	306	300	6
	Cliffs				232	304	72	302	250	52	303	302	2	56	40	88	61.3333	63	74.6667		226	338	112	240	264	24	313	310	3	71	21	11	34.3333	34.5	22.6667		288	296	8	243	274	31	237	294	57	9	37.5	43.5	30
					230	270	40	232	260	28	224	40	174								280	250	30	298	280	18	233	252	19								230	240	10	324	280	44	310	240	30
																	Blodg av report	39.2															Blodg av report	36.8															Blodg av report
																	Blodg dash	28															Blodg dash	27															Blodg dash
																Calc:	39.125	41.875	36.0625													Calc:	37.2917	40.325	33.4583													Calc:	40.5417
																Av in 2 zeros for black and white	26.0833	27.9167	24.0417													Av in 2 zeros for black and white	24.8611	26.8833	22.3056													Av in 2 zeros for black and white	27.0278
[truncated: 47 more columns]
