# Supplementary material for: Blodgett's (1919) “Ship camouflage” 105 years on: A misperception of dazzle perception revealed and redressed
Source: Iperception. 2025 Mar 14;16(2):20416695241312316. doi: 10.1177/20416695241312316 (PMC11909666; doi:10.1177/20416695241312316)
Supplement: sj-xlsx-9-ipe-10.1177_20416695241312316 - Supplemental material for Blodgett's (1919) “Ship camouflage” 105 years on: A misperception of dazzle perception revealed and redressed [file sj-xlsx-9-ipe-10.1177_20416695241312316.xlsx]

## Sheet: Sheet1
These tables are transcribed from Blodgett (1919)
The errors identified by Meese & Strong have been removed
The tables are condensed to actual and estimated values only					Design 1							Design 2							Design 3							Design 4							Design 5							Design 6
The main anlyses and figures relating to Blodgett's results in					Obs 1		Obs 2		Obs 3-6			Obs 1		Obs 2		Obs 3-6			Obs 1		Obs 2		Obs 3-6			Obs 1		Obs 2		Obs 3-6			Obs 1		Obs 2		Obs 3-6			Obs 1		Obs 2		Obs 3-6
Meese & Strong were derived from these data as described					Actual	Est	Actual	Est	Actual	Est		Actual	Est	Actual	Est	Actual	Est		Actual	Est	Actual	Est	Actual	Est		Actual	Est	Actual	Est	Actual	Est		Actual	Est	Actual	Est	Actual	Est		Actual	Est	Actual	Est	Actual	Est
in their text				Clear	140	110			50	64		232	300	292	294	302	322		46	126	57	56	60	120		46	54	47	74	120	60		125	112	128	114	125	68		45	124	49	74	114	112
							52	68	122	90						235	296		49	52	118	70	130	130		114	86	128	77	235	228		46	38	126	120	126	54				134	96	46	50
				Hazy	135	122	54	44	52	120		300	244	296	230				112	118	112	90	120	135		54	118	126	62	50	64		130	146	80	100						64	100	122	128
							128	56				238	246	230	290	230	310		58	30	60	60	50	126		116	124	128	112	128	50		50	64	142	102	160	98		130	70	136	130	42	120
				Storm	112	62	128	72				314	298	234	292	302	286		120	70	60	58	128	54		120	110	44	60	118	60		48	72	126	78	60	86		122	66	38	72	131	60
					75	60	58	72	52	50		250	290	312	300				140	150			64	58		42	45	117	80	54	48		122	110	52	68	48	50		46	34	32	60	309	300
	Control conditions!			Cliffs	112	66	46	110	51	52		292	300	242	280				110	60	120	76				120	62	46	56	128	54		122	70	49	62	128	114		60	42	41	66	123	92
	Estimation angle				112	66	126	66	126	136		242	258	308	286	303	310		120	60	52	60	130	120		78	76	122	80				60	68	120	116	136	116		42	120	134	106	72	52
	Black ship	Gray ship
Clear	2	2		Clear	230	252			303	302						230	224				294	284	236	232		229	240	311	296	310	230				130	96	128	52		119	58	130	96	45	135
					216	220	307	294	130	150		294	298	226	286	310	280		236	240	238	247	248	222		310	308			56	46		115	58	52	56	312	296		120	60	58	70	310	230
Hazy	8	4		Hazy	312	240	308	314	232	240		230	248	242	282	310	300				226	310	240	280		220	220	308	260	300	302		130	128	130	110	122	70		130	58			48	54
					238	240	232	290	306	308		230	312	224	242	238	242		308	294	304	290	310	294				218	240	223	242		128	48	35	45	56	60		60	50	68	90	310	310
Storm	5	3		Storm			300	260	305	350		230	310	301	292	305	250		306	298	240	260				304	312						122	80	56	76	114	62		38	52	54	66
					314	314	306	270	232	220		130	130	232	250				230	288	300	288	306	300		226	226	230	294				46	62	122	96				98	128	122	94	50	134
Cliffs	3	7		Cliffs	232	304	302	250	303	302				240	264	313	310		288	296	243	274	237	294		228	308	312	297				122	104			40	72		38	50	47	44	121	80
					230	270	232	260				280	250	298	280	233	252		230	240	324	280				306	294			320	320		68	100	123	96	56	110		122	110	126	102
					Design 7							Design 8							Design 9							Design 10							Design 11							Design 12
