# Supplementary material for: Blodgett's (1919) “Ship camouflage” 105 years on: A misperception of dazzle perception revealed and redressed
Source: Iperception. 2025 Mar 14;16(2):20416695241312316. doi: 10.1177/20416695241312316 (PMC11909666; doi:10.1177/20416695241312316)
Supplement: sj-xlsx-10-ipe-10.1177_20416695241312316 - Supplemental material for Blodgett's (1919) “Ship camouflage” 105 years on: A misperception of dazzle perception revealed and redressed [file sj-xlsx-10-ipe-10.1177_20416695241312316.xlsx]

## Sheet: Sheet1
Table entries are for the colured ship camouflage designs from Blodgett (1919), reproduced and labelled/numbered in Figure 3 of Meese & Strong.
The group labels/names in the tabel below were not shown to the partcipants but derived after they had grouped the stimuli
	Participant code	Grp 1 - pink				Grp 2 - blue/black					Grp 3 - green/blue						Grp 4 low visibilty				Grp Other
	T1	1	7	11		2		4	9				8	10		12	3	5	6
	T2	1	7	11		2		4	9				8	10		12	3	5	6
	T3	1	7	11		2		4	9				8	10		12	3	5	6
	T4	1	7			2	3	4	9				8	10	11	12		5	6
	T5	1	7	11		2		4	9		5	6	8	10		12					3
	T6	1	7	11		2		4	9				8	10		12	3	5	6
	T7	1	7	11		2	3	4	9				8	10		12		5	6
	T8	1	7			2	3	4	9				8	10		12		5	6	11
	T9	1	7			2	3	4	9				8	10		12		5	6	11
	T10	1	7			2		4	9				8	10	11	12	3	5	6
	T11	1	7			2	3	4	9	12			8	10				5	6	11
	S1	1	7	11		2	3	4	9				8	10		12		5	6
	S2	1	7			2	3	4	9				8	10	11	12		5	6
	S3	1	7			2	3	4	9				8	10		12		5	6	11
	S4	1	7	11		2	3	4	9				8	10		12		5	6
	S5	1	7			2	3	4	9				8	10	11	12		5	6
	Count:	16	16	8		16	10	16	16	1	1	1	16	16	4	15	5	15	15	4	1
		*	*	*		*	*	*	*				*	*		*		*	*
	*:	Favoured groupings in the colour grouping experiment
	*:	Favoured groupings with a clear majority (>8/16) and used in the colour grouping analysis of Figure 6d
	*:	Favoured groupings without a clear majority (<= 8/16) and excluded from the colour grouping analysis of Figure 6d
