# Supplementary material for: Blodgett's (1919) “Ship camouflage” 105 years on: A misperception of dazzle perception revealed and redressed
Source: Iperception. 2025 Mar 14;16(2):20416695241312316. doi: 10.1177/20416695241312316 (PMC11909666; doi:10.1177/20416695241312316)
Supplement: sj-xlsx-11-ipe-10.1177_20416695241312316 - Supplemental material for Blodgett's (1919) “Ship camouflage” 105 years on: A misperception of dazzle perception revealed and redressed [file sj-xlsx-11-ipe-10.1177_20416695241312316.xlsx]

## Sheet: Sheet1
Results for the new control experiment in Meese & Strong
				Protractor settings (deg) per obs >			(Top blue column heading is observer number; second blue column heading is observer code [for internal purposes])
				Obs 1	Obs 2	3	4	5	6	7	8	9	10	11	12	13	14	15	16			Actual dir	Obs average	SD	SE
west/east	Ship number		True dir (deg)	T1	T2	T3	T4	T5	T6	T7	T8	T9	T10	T11	S1	S2	S3	S4	S5
->	dazzle	1	60	71	60	79	50	90	90	56	90	82	82	75	60	88	88	79	60		dazzle	60	75	13.7113	3.42783
->		2	70	80	75	72	70	62	80	62	53.5	70	66.5	73	80	85	87	71	70			70	72.3125	8.86919	2.2173
->		3	60	80	101.5	105	90	102	88	96.5	90	91.5	80.5	85	120	91	90	105	115			60	95.6875	11.5425	2.88562
->		4	120	112	114	99	100	112	96.5	96	105	96	106	100.5	110	94	94	106	110			120	103.188	7.00446	1.75112
->		5	110	101.5	105	85.5	90	108	92	78.5	90	97	80	81	85	92	87	96	105			110	92.0938	9.29735	2.32434
->		6	120	110.5	90	90	90	73	90	76	100	93	95	101	90	93	90	99	120			120	93.7812	11.3181	2.82952
<-		7	300	292.5	292	295.5	296	289	275.5	294.5	270	272	250	280	295	274	278	279	295			300	283	12.9589	3.23973
<-		8	290	279	289	262.5	270	289	276	280	281.5	288	296	285	260	282	270	280	300			290	280.5	11.0529	2.76323
<-		9	300	281	239.5	260	258.5	257	272	260.5	260	267.5	256	278	280	275	265	258	290			300	266.125	12.5612	3.1403
<-		10	240	252	250.5	266	262.5	242	264	278	255	272	262.5	255	250	260	259	258	245			240	258.219	9.45158	2.36289
<-		11	250	252.5	250	268	270	261	271	262	280	265.5	251.5	280	280	272	264	256	255			250	264.906	10.2131	2.55327
<-		12	240	261	270	278.5	271	270	267	265	255	266.5	252	259	265	268	250	261	280			240	264.938	8.44763	2.11191
->	Grey	13	60	101.5	70	77	70	123	92	76	90	88	55	66	60	92	81	82	95		Grey	60	82.4062	17.0227	4.25569
->		14	70	70	70	83	61	66	85	75	75	89	80.5	83	80	88	87	79	95			70	79.1562	9.161	2.29025
->		15	60	80	99.5	90	84	108	85.5	90	90	92	86.5	82	100	91	89	90	120			60	92.3438	10.2139	2.55348
->		16	120	121.5	105	99	100	112.5	92.5	114.5	111	108	97.5	102	120	95	90	114	120			120	106.406	10.2327	2.55816
->		17	110	120	105	90	90	119	87	90	90	94	100.5	82	100	92	93	94	90			110	96.0312	10.6841	2.67101
->		18	120	102	100	93	90	119.5	93	100	100	93	105	98	100	93	93	107	100			120	99.1562	7.28404	1.82101
<-		19	300	300	280	277	279.5	250	278.5	255.5	270	267	301.5	276.5	290	267	275	259	275			300	275.094	14.2129	3.55323
<-		20	290	255	270	275	270	259	277	279	280	288	276	280	300	273	272	274	295			290	276.438	11.4074	2.85185
<-		21	300	282.5	270	264	270	283	273	259	270	266.5	262.5	264	280	272	269	263	270			300	269.906	7.06923	1.76731
<-		22	240	251.5	259	251	244.5	246	264	249.5	240	267	258.5	248	255	265	261	251	260			240	254.438	7.95377	1.98844
<-		23	250	255.5	265	267	255.5	251.5	270	249.5	270	265.5	261	280	275	290	266	270	250			250	265.094	11.1777	2.79442
<-		24	240	259.5	259.5	271	270	261	266	262.5	253.5	265	264	259	265	267	268	263	250			240	262.75	5.62731	1.40683
	All ship directions use the compass convention (Figure 4a)
	Ship numbers 1 to 6 (above) relate to the ships in Figure 10a from left to right.
	Ship numbers 7 to 12 relate to mirror reversals of ships 1 to 6.
	Ship numbers 13 to 18 relate to the ships in Figure 10b from left to right.
	Ship numbers 19 to 24 relate to mirror reversals of ships 13 to 18.
																												#DIV/0!	#DIV/0!	#DIV/0!
																												#DIV/0!	#DIV/0!	#DIV/0!
																												Error	SD	SE	h	w
																												#DIV/0!	#DIV/0!	#DIV/0!	#DIV/0!	#DIV/0!
																												#DIV/0!	#DIV/0!	#DIV/0!
																												#DIV/0!	#DIV/0!	#DIV/0!	#DIV/0!	#DIV/0!
																												#DIV/0!	#DIV/0!	#DIV/0!
